# Supplementary material for: Antibody feedback regulates immune memory after SARS-CoV-2 mRNA vaccination
Source: Nature. 2022 Dec 6;613(7945):735–42. doi: 10.1038/s41586-022-05609-w (PMC9876794; doi:10.1038/s41586-022-05609-w)
Supplement: Supplementary file 3 — Cohort characteristics. [file 41586_2022_5609_MOESM3_ESM.xlsx]

## Sheet: Sheet1
	SI Table 1. Cohort characteristics
											Vaccination details (timeline in days)												ELISA half-maximal binding titres (BT50)															Half-maximal neutralizing titres (NT50)
									Vaccine platform (Moderna:Pfizer-BNT)				mAb serum levels at Day 84 visit (µg/ml)										wildtype (Wuhan Hu-1) RBD						R346S/E484K RBD			N440K/E484K RBD			wildtype (Wuhan Hu-1) NTD			wildtype (Wuhan Hu-1)			R346S/Q493K			R346S/N440K/E484K
			n		Age (years)		Sex (F:M)				mAb infusion to 1st dose						1st to 2nd dose		1st dose to Vax1 visit		2nd dose to Vax2 visit		IgM			IgG			IgG			IgG			IgG
													C135		C144								Vax1	Vax2		Vax1	Vax2		Vax1	Vax2		Vax1	Vax2		Vax1	Vax2		Vax1	Vax2		Vax1	Vax2		Vax1	Vax2
	Monoclonal recipient cohort		18		43		5:13		6:12		82		13		14		21		19		22		67.7962	251.325		6795.25	14881.2		317.087	3288.25		352.35	2913.5		386.7	522.1		29665.3	29242.3		746.42	6885.01		406.482	3493.02
					(24-64)		(28% F)		(33% Moderna)		(42-110)		(4-69)		(5-103)		(21-33)		(13-28)		(15-37)
	Vaccinated control cohort		31		34		14:17		8:23		N/A		N/A		N/A		21		18		35		88.615	191.75		888.247	15300.5		448.017	3905.5		380.036	3822		244.8	733.2		1450.38	10311.4		2086.19	8107.94		1118.5	5756.38
					(23-78)		(45% F)		(25% Moderna)								(21-31)		(13-27)		(16-91)
	Reported data are median (range) unless stated otherwise
