# Supplementary material for: Antibody feedback regulates immune memory after SARS-CoV-2 mRNA vaccination
Source: Nature. 2022 Dec 6;613(7945):735–42. doi: 10.1038/s41586-022-05609-w (PMC9876794; doi:10.1038/s41586-022-05609-w)
Supplement: Supplementary file 4 — Individual participant characteristics. [file 41586_2022_5609_MOESM4_ESM.xlsx]

## Sheet: Sheet 1
	SI Table 2. Individual participant characteristics
																													Serological parameters
																													ELISA binding to recombinant SARS-CoV-2 protein (BT50)															SARS-CoV-2 pseudovirus neutralization (NT50)
					Demographic characteristics										mAb administration				Vaccination details (timeline in days)										Wildtype (Wuhan Hu-1) RBD						R346S/E484K RBD			N440K/E484K RBD			Wildtype (Wuhan Hu-1) NTD			Wildtype (Wuhan Hu-1)			R346S/Q493K
	ID		Study group		Age (years)		Sex		Race		Ethinicity		Previously published		Dosing group		Route of administration §		Vaccine platform		mAb infusion to 1st dose		1st to 2nd dose		1st dose to Vax1 visit		2nd dose to Vax2 visit		IgM			IgG			IgG			IgG			IgG
																													Vax1	Vax2		Vax1	Vax2		Vax1	Vax2		Vax1	Vax2		Vax1	Vax2		Vax1	Vax2		Vax1	Vax2
	M101		Monoclonal recipient		58		M		Black		Non-Hispanic		No		100 mg		s.c.		Pfizer-BioNTech (Comirnaty)		92		21		13		21		53.826	211.6		2588.78	9826.5		153.024	3361.5		204.633	3266		110.9	275.7		8585.13	10424.5		348.779	4094.86
	M102		Monoclonal recipient		41		M		Black		Non-Hispanic		No		100 mg		s.c.		Pfizer-BioNTech (Comirnaty)		105		21		19		21		128.693	407.8		7326.08	27055		2785.87	18480.5		3916.64	16944.5		543.1	2881		7478.77	34629.1		2707.67	14660.5
	M103		Monoclonal recipient		28		M		Multiple		Non-Hispanic		No		100 mg		s.c.		Pfizer-BioNTech (Comirnaty)		84		21		19		19		32.0236	212.35		4239.3	9543.5		153.904	2027		140.222	1750		140.3	245.2		13738.9	18611.6		665.776	3188.67
	M107*		Monoclonal recipient		26		F		Caucasian		Non-Hispanic		No		1.5 mg/kg		i.v.		Moderna (Spikevax)		77		28		22		21		67.6366	242.35		4394.81	12869		121.098	2471		150.334	2138		160.7	333.9		12650.1	24385.4		457.173	2958.56
	M108		Monoclonal recipient		32		M		Caucasian		Non-Hispanic		No		1.5 mg/kg		i.v.		Pfizer-BioNTech (Comirnaty)		81		21		15		24		41.0225	260.3		3502.43	12079		153.548	2390		124.962	2145		58.5682	93.8053		38403.8	41740.7		8708.31	14509.4
	M109*		Monoclonal recipient		58		F		Black		Hispanic		No		1.5 mg/kg		i.v.		Moderna (Spikevax)		64		28		28		21		97.8946	518.45		5090.84	14388		323.721	4065.5		299.951	3533.5		318	757.5		14935.5	19332.5		596.026	3378.26
	M205		Monoclonal recipient		33		F		Black		Non-Hispanic		No		200 mg		s.c.		Pfizer-BioNTech (Comirnaty)		91		21		22		24		72.7456	359.6		4793.97	10224.5		385.631	2716.5		319.597	2564		481.7	1048		22874	26085.2		719.114	5729.87
	M206		Monoclonal recipient		36		M		Caucasian		Non-Hispanic		No		200 mg		s.c.		Pfizer-BioNTech (Comirnaty)		92		21		21		21		28.6947	61.695		6264.41	13826		508.593	3944.5		372.154	3236		148.4	522.9		18148.7	38228.9		616.216	15871.3
	M210*		Monoclonal recipient		51		M		Caucasian		Non-Hispanic		No		5 mg/kg		i.v.		Pfizer-BioNTech (Comirnaty)		57		26		24		29		34.0474	95.42		20049.1	22541		142.346	3215		135.668	2568.5		137.5	407.8		101465	58053		814.836	7038.1
	M212		Monoclonal recipient		52		M		Caucasian		Non-Hispanic		No		5 mg/kg		i.v.		Moderna (Spikevax)		57		33		14		36		67.9557	126.15		14420.9	15640		182.533	3142		142.644	2590		527.5	521.3		76197.8	39623.6		835.037	6731.91
	M314*		Monoclonal recipient		59		M		Multiple		Hispanic		No		15 mg/kg		i.v.		Pfizer-BioNTech (Comirnaty)		57		21		19		27		8.11353	30.64		62768.7	31079.5		272.576	1720.25		297.975	1472.6		421.3	494.5		83565.5	153355		74.0764	2130.03
	M325*		Monoclonal recipient		64		M		Black		Non-Hispanic		No		15 mg/kg		i.v.		Pfizer-BioNTech (Comirnaty)		110		21		17		37		95.0899	238.85		32343.6	20872		505.037	2034.5		419.834	2591		124.209	221.746		59667.3	133404		696.448	3548.51
	M316		Monoclonal recipient		33		F		Asian		Non-Hispanic		No		200 mg		s.c.		Moderna (Spikevax)		86		29		21		18		102.462	2184.65		5261.6	14799.5		355.743	5603.5		352.969	4842		494.6	1311		21702.8	25429.8		1477.59	15696.1
	M318		Monoclonal recipient		45		M		Multiple		Hispanic		No		200 mg		s.c.		Moderna (Spikevax)		42		28		19		19		59.0275	136.28		7907.09	14963		310.452	4824.5		331.345	4226		138.5	1126		40744.2	24020		1035.28	10043
	M319		Monoclonal recipient		59		M		Black		Non-Hispanic		No		200 mg		s.c.		Pfizer-BioNTech (Comirnaty)		68		21		20		23		97.8566	317		3927.01	13602		421.026	1633		336.415	2066		386.7	426.1		27611.5	17106.1		207.643	1452.65
	M321		Monoclonal recipient		24		F		Asian		Non-Hispanic		No		200 mg		s.c.		Pfizer-BioNTech (Comirnaty)		78		21		19		27		108.81	396.25		8729.72	22573		485.386	6924		530.651	7416.5		500.1	850.2		48086.5	16433.3		944.132	8645.73
	M322		Monoclonal recipient		52		M		Black		Non-Hispanic		No		200 mg		s.c.		Moderna (Spikevax)		83		28		22		15		53.9197	379.7		7738.82	23096		302.301	8028.5		304.826	8064		439.5	1875		31719.1	45756.4		773.727	23862.6
	M324		Monoclonal recipient		37		M		Caucasian		Non-Hispanic		No		200 mg		s.c.		Pfizer-BioNTech (Comirnaty)		110		21		16		24		276.055	363.8		12908.6	17617.5		5590.41	11517		4673.16	13980.5		1189.14	1889.85		50219.4	32399.3		12254.3	14446.8
	C001*		Vaccinated control		38		F		Caucasian		Non-Hispanic		Yes		N/A		N/A		Pfizer-BioNTech (Comirnaty)		N/A		22		-		35		-	109.5		-	9546.64		-	3169.08		-	3059.84		-	436.676		-	16772.1		-	14382.9
	C002		Vaccinated control		41		M		Caucasian		Non-Hispanic		Yes		N/A		N/A		Pfizer-BioNTech (Comirnaty)		N/A		21		-		79		-	16.54		-	934.03		-	280.959		-	244.776		-	74.524		-	1865.51		-	2569.49
	C003*		Vaccinated control		41		M		Caucasian		Non-Hispanic		Yes		N/A		N/A		Moderna (Spikevax)		N/A		28		-		21		-	3558		-	14355.5		-	6406.82		-	5218.12		-	1334.82		-	28221.3		-	25952.1
	C004*		Vaccinated control		37		M		Caucasian		Non-Hispanic		Yes		N/A		N/A		Pfizer-BioNTech (Comirnaty)		N/A		21		-		70		-	44.24		-	3577.63		-	897.312		-	883.089		-	314.769		-	10311.4		-	8107.94
	C005*		Vaccinated control		50		M		Black		Non-Hispanic		Yes		N/A		N/A		Moderna (Spikevax)		N/A		28		-		91		-	400.35		-	4981.58		-	2053.59		-	1901.62		-	508.861		-	13189.3		-	7712.53
	C006*		Vaccinated control		65		M		Caucasian		Non-Hispanic		Yes		N/A		N/A		Pfizer-BioNTech (Comirnaty)		N/A		21		16		22		22.3507	38.25		260.728	9767.5		210.302	2302.5		148.486	2340.5		262.2	1331		474.352	7778.4		822.266	4581.24
	C007		Vaccinated control		27		M		Caucasian		Non-Hispanic		Yes		N/A		N/A		Pfizer-BioNTech (Comirnaty)		N/A		21		15		37		133.424	168.55		726.926	13095		306.706	3229.5		379.088	3253.5		154.9	612.3		922.627	8745.77		2038.25	4954.97
	C008		Vaccinated control		54		F		Caucasian		Non-Hispanic		Yes		N/A		N/A		Pfizer-BioNTech (Comirnaty)		N/A		21		15		35		65.4846	200.9		289.45	16149.5		191.161	4468		158.377	4477		153	567.6		531.1	11959.1		1176.85	5430.43
	C009		Vaccinated control		32		F		Caucasian		Hispanic		Yes		N/A		N/A		Pfizer-BioNTech (Comirnaty)		N/A		21		15		36		12.5279	50.205		294.782	15353.5		143.824	3452		139.054	3061.5		59.65	255.8		561.696	8248.54		998.964	6712.95
	C010		Vaccinated control		66		F		Caucasian		Non-Hispanic		Yes		N/A		N/A		Pfizer-BioNTech (Comirnaty)		N/A		21		14		34		18.9674	128.75		497.926	15846		407.052	3905.5		380.983	3824		349.3	722.7		402.802	6443.9		859.593	6077.86
	C011*		Vaccinated control		73		F		Caucasian		Non-Hispanic		Yes		N/A		N/A		Moderna (Spikevax)		N/A		28		15		28		28.8657	373.7		344.603	16104.5		195.826	5018.5		189.479	4721.5		175.7	746.6		671.976	7091.39		1199.59	6096.49
	C012*		Vaccinated control		30		F		Caucasian		Non-Hispanic		Yes		N/A		N/A		Moderna (Spikevax)		N/A		28		15		22		77.5697	264.15		1575.69	25951		772.5	9137		699.208	8193		543.2	2134		2367.86	30424.2		1448.21	14484.9
	C014		Vaccinated control		35		M		Caucasian		Non-Hispanic		Yes		N/A		N/A		Pfizer-BioNTech (Comirnaty)		N/A		21		20		38		75.2022	154.55		892.882	15300.5		302.565	3695		211.798	3184.5		189.1	537.2		2046.3	11744.9		1962.71	5808.34
	C015		Vaccinated control		27		M		Caucasian		Hispanic		Yes		N/A		N/A		Pfizer-BioNTech (Comirnaty)		N/A		21		16		42		43.0185	56.43		287.329	11749.5		82.7302	2986.5		58.977	2434.5		91.79	233		2120.31	6775.8		2656.84	4634.63
	C016*		Vaccinated control		32		M		Caucasian		Hispanic		Yes		N/A		N/A		Moderna (Spikevax)		N/A		29		16		18		230.557	1074.4		2193.41	48814.5		954.782	21230		765.283	16156.5		817.1	3722		4289.58	75911.5		3841.01	57547.2
	C017*		Vaccinated control		25		M		Caucasian		Non-Hispanic		Yes		N/A		N/A		Pfizer-BioNTech (Comirnaty)		N/A		21		19		21		146.302	459.35		2841.82	27873.5		864.654	9719		799.48	6261.5		163.9	897.4		1453.82	24765.9		2262.07	17451.3
	C018		Vaccinated control		24		F		Caucasian		Non-Hispanic		Yes		N/A		N/A		Pfizer-BioNTech (Comirnaty)		N/A		21		19		48		143.002	191.75		724.481	12365.5		442.948	4156		364.385	3104		319.8	733.2		394.376	9956.03		811.906	8223.61
	C019		Vaccinated control		34		M		Caucasian		Non-Hispanic		Yes		N/A		N/A		Pfizer-BioNTech (Comirnaty)		N/A		21		19		34		128.867	153.6		566.521	8728.5		266.733	2598		235.911	1835		313.2	723		707.445	10211.5		1488.85	9975.37
	C020		Vaccinated control		39		F		Caucasian		Non-Hispanic		Yes		N/A		N/A		Moderna (Spikevax)		N/A		29		21		45		104.815	483.15		1847.34	17699		641.79	7574		571.316	5435		637.9	1811		2797.23	26551.1		2297.04	18058.6
	C021		Vaccinated control		37		F		Caucasian		Non-Hispanic		Yes		N/A		N/A		Pfizer-BioNTech (Comirnaty)		N/A		21		20		28		254.968	369.9		1210.87	8779.5		432.306	2182.5		406.02	1776.5		227.4	688		4636.74	9184.36		1865.39	6665.13
	C022		Vaccinated control		31		M		Caucasian		Non-Hispanic		Yes		N/A		N/A		Pfizer-BioNTech (Comirnaty)		N/A		21		19		43		157.56	268		722.663	17053		302.975	6039.5		250.446	4319.5		185.2	849.9		546.889	9791.52		2604.09	9889.72
	C023		Vaccinated control		78		F		Caucasian		Non-Hispanic		Yes		N/A		N/A		Pfizer-BioNTech (Comirnaty)		N/A		21		13		30		30.3296	68.65		290.794	8034		723.202	2508.5		698.443	2382		174.7	863.6		50	5227.55		143.534	3689.83
	C025		Vaccinated control		25		F		Caucasian		Non-Hispanic		Yes		N/A		N/A		Moderna (Spikevax)		N/A		28		24		17		2259.32	2588		4172.49	13647.5		1221.43	4335		1211.63	4214.5		730.3	1629		28552.7	24577.1		15101.5	17832
	C026		Vaccinated control		32		M		Caucasian		Non-Hispanic		Yes		N/A		N/A		Moderna (Spikevax)		N/A		28		17		16		90.9342	209.1		1639.63	23880		598.939	8546		505.671	9125.5		374.9	1227		1434.6	17738.5		2336.63	13896.5
	C028		Vaccinated control		25		M		Caucasian		Hispanic		Yes		N/A		N/A		Pfizer-BioNTech (Comirnaty)		N/A		21		20		41		48.2073	97.085		883.611	15474.5		572.141	3652.5		413.083	3822		475.5	723.8		1964.44	8278.77		2557.81	7626.53
	C029		Vaccinated control		58		F		Caucasian		Non-Hispanic		Yes		N/A		N/A		Pfizer-BioNTech (Comirnaty)		N/A		21		20		49		168.697	445.5		551.403	10187		288.899	2592		318.995	2495		114.9	271.7		355.947	7928.32		1178.7	6019.07
	C031		Vaccinated control		26		M		Caucasian		Non-Hispanic		Yes		N/A		N/A		Pfizer-BioNTech (Comirnaty)		N/A		21		17		37		28.3827	32.465		2091.76	25719.5		621.024	8608.5		687.496	7104.5		351.7	838.4		2897.16	14911		3278.98	14800.4
	C032		Vaccinated control		28		M		Caucasian		Non-Hispanic		Yes		N/A		N/A		Pfizer-BioNTech (Comirnaty)		N/A		21		17		45		86.2958	262.45		1107.83	15408		620.293	4617		477.325	4641.5		450.5	898.1		2924.31	11462.1		3865.05	9776.36
	C033		Vaccinated control		27		M		Caucasian		Non-Hispanic		Yes		N/A		N/A		Pfizer-BioNTech (Comirnaty)		N/A		21		21		42		100.205	186.6		1108.26	10304		502.101	3059.5		509.769	2320.5		199.8	392.3		1446.94	7583.03		2326.41	7310.08
	C034*		Vaccinated control		39		F		Caucasian		Hispanic		Yes		N/A		N/A		Pfizer-BioNTech (Comirnaty)		N/A		24		22		31		57.7652	83.695		1151.13	31143.5		463.776	9530.5		378.853	7235		178.9	1012		1728.33	16395.6		2274.57	13452.7
	C035		Vaccinated control		23		F		Caucasian		Non-Hispanic		Yes		N/A		N/A		Pfizer-BioNTech (Comirnaty)		N/A		31		27		31		246.164	340.8		1543.12	30043		453.087	6867		376.026	5167.5		315.3	991.6		1953.16	21436		2134.12	17753.7
	* =	denotes individuals from whom single RBD-binding memory B cells were isolated, sequenced and representative antibodies cloned and tested
[truncated: 2 more columns]
